# Supplementary material for: Child Maltreatment Reporting Practices by a Person Most Knowledgeable for Children and Youth: A Rapid Scoping Review
Source: Int J Environ Res Public Health. 2022 Dec 8;19(24):16481. doi: 10.3390/ijerph192416481 (PMC9779242; doi:10.3390/ijerph192416481)
Supplement: Supplementary file 1 [file ijerph-19-16481-s001.zip]

Archive with 1 entries (1 files):
- ijerph-2031955-SI.pdf
